# Supplementary material for: HIV-1 V3 envelope deep sequencing for clinical plasma specimens failing in phenotypic tropism assays
Source: AIDS Res Ther. 2010 Feb 15;7:4. doi: 10.1186/1742-6405-7-4 (PMC2834596; doi:10.1186/1742-6405-7-4)
Supplement: Additional file 1 — Overview of the results. a = VTA: Virco tropism assay; R5 = R5-tropic virus; D/M = dual mixed R5/X4 tropic virus. b = total reads divided by copy input. [file 1742-6405-7-4-S1.XLS]

## Sheet: Sheet1
	Additional file 1: Overview Results
	Sample ID	Subtype	VTA a	VL (log c/ml)	Theoretical max copy input	Total reads	Oversampling size b	Number of haplotypes (% of total) with cut-off of			Number of haplotypes greater than			PSSM score						Predicted X4 haplotypes (% of total)
								> 50 reads	> 1% of reads		10% of total	25% of total		min	q1	median	q3	max		from 50 reads cut-off	from 1% cut-off
	1	G	R5	3.1959	396	12475.1	31.5028	9 (95%)	6 (92%)		2	2		-11.52	-9.01	-8.36	-7.8	-7.32		0	0
	2	G	FAIL	3.20412	396	10192.6	25.7389	14 (99%)	10 (95%)		4	1		-11.52	-10.325	-9.07	-8.3825	-7.8		0	0
	3	B	R5	3.5682	928	11930.3	12.8559	9 (96%)	8 (95%)		2	1		-13.15	-12.52	-11.76	-10.79	-9.77		0	0
	4	B	R5	4.7007	12530	13041.4	1.04081	8 (97%)	8 (97%)		2	2		-13.15	-12.3325	-11.5	-10.1825	-7.31		0	0
	5	B	R5	4.88705	19406	16070.5	0.828114	4 (95%)	3 (95%)		1	1		-13.66	-13.4275	-12.995	-12.595	-12.46		0	0
	6	19_cpx	R5	3.67486	1169	15344	13.122	4 (91%)	3 (90%)		1	1		-12.49	-11.95	-11.715	-10.9175	-8.69		0	0
	7	G	R5	3.76567	1472	3369.88	2.28915	2 (97%)	2 (97%)		1	1		-10.35	-9.9425	-9.535	-9.1275	-8.72		0	0
	8	B	R5	4.943	21774	13238.7	0.608003	7 (97%)	4 (95%)		3	2		-11.8	-8.565	-7.98	-7.4	-6.12		0	0
	9	C	R5	4.52244	8278	17806.9	2.15104	4 (96%)	1 (95%)		1	1		-6.38	-5.885	-5.675	-5.4875	-5.06		0	0
	10	A1	R5	4.30963	5104	11372.8	2.22806	6 (96%)	5 (95%)		1	1		-7.19	-5.4875	-5.02	-4.1025	-3.19		0	0
	11	C	R5	4.5092	8090	13910.5	1.7195	8 (97%)	7 (96%)		3	1		-9.88	-9.095	-8.595	-7.11	0.34		2 (3%)	1 (2%)
	12	A/AG	D/M	5.81425	161414	8943.51	0.0554074	5 (96%)	4 (95%)		1	1		-7.35	-6.42	-6.24	1.37	2.3		2 (10%)	1 (9%)
	13	AE	D/M	4.21748	4149	15969.7	3.84907	8 (95%)	7 (94%)		2	1		-6.42	-4.82	-4.05	-1.805	4.26		2 (11%)	2 (11%)
	14	C	R5	4.69461	12244	14106	1.15203	8 (95%)	5 (93%)		3	2		-1.8	-1.3575	-0.355	5.51	9.2		8 (95%)	5 (93%)
	average					12698		7	5		2	1
	stdev					3603.68		3	3		1	0
	a = VTA: Virco tropism assay; R5 = R5-tropic virus; D/M = dual mixed R5/X4 tropic virus
	b = total reads divided by copy input
